# Supplementary material for: Unveiling the Antimicrobial, Anti-Biofilm, and Anti-Quorum-Sensing Potential of Paederia foetida Linn. Leaf Extract against Staphylococcus aureus: An Integrated In Vitro–In Silico Investigation
Source: Antibiotics (Basel). 2024 Jul 1;13(7):613. doi: 10.3390/antibiotics13070613 (PMC11273848; doi:10.3390/antibiotics13070613)
Supplement: Supplementary file 1 [file antibiotics-13-00613-s001.zip]

Archive with 2 entries (2 files):
- SupplementaryDataS1.pdf
- SupplementaryDataS2.pdf
